# Supplementary material for: Effects of Butyrate Supplementation on Inflammation and Kidney Parameters in Type 1 Diabetes: A Randomized, Double-Blind, Placebo-Controlled Trial
Source: J Clin Med. 2022 Jun 21;11(13):3573. doi: 10.3390/jcm11133573 (PMC9267418; doi:10.3390/jcm11133573)
Supplement: Supplementary file 1 [file jcm-11-03573-s001.zip]

Archive with 1 entries (1 files):
- jcm-1703562-supplementary.pdf
